# Supplementary material for: Evaluation of Human Hepatocyte Drug Metabolism Carrying High-Risk or Protection-Associated Liver Disease Genetic Variants
Source: Int J Mol Sci. 2023 Aug 29;24(17):13406. doi: 10.3390/ijms241713406 (PMC10487897; doi:10.3390/ijms241713406)
Supplement: Supplementary file 1 [file ijms-24-13406-s001.zip]

Archive with 1 entries (1 files):
- ijms-2503439-supplementary.pdf
